# Supplementary material for: Anti-Inflammatory Effects Induced by a Polyphenolic Granular Complex from Olive (Olea europaea, Mainly Cultivar coratina): Results from In Vivo and Ex Vivo Studies in a Model of Inflammation and MIA-Induced Osteoarthritis
Source: Nutrients. 2022 Apr 2;14(7):1487. doi: 10.3390/nu14071487 (PMC9002755; doi:10.3390/nu14071487)
Supplement: Supplementary file 1 [file nutrients-14-01487-s001.zip]

Archive with 1 entries (1 files):
- nutrients-1622492-supplementary.pdf
